# Supplementary material for: Association Between County-Level Social Vulnerability and Vaccine-Related Attitudes and Hesitancy Toward COVID-19 Vaccination in the United States
Source: Vaccines (Basel). 2024 Dec 3;12(12):1368. doi: 10.3390/vaccines12121368 (PMC11680208; doi:10.3390/vaccines12121368)
Supplement: Supplementary file 1 [file vaccines-12-01368-s001.zip]

Archive with 1 entries (1 files):
- vaccines-3281293-supplementary.pdf
